# Supplementary material for: MIG-21 interacts with Wnt and Netrin signaling in gonad migration in C. elegans
Source: PLoS Genet. 2025 Sep 15;21(9):e1011866. doi: 10.1371/journal.pgen.1011866 (PMC12445740; doi:10.1371/journal.pgen.1011866)
Supplement: S2 File — Each sheet is labeled to correspond to the specific figure or experiment. (XLSX) [file pgen.1011866.s005.xlsx]

## Sheet: Sheet A Fig 1 mig-21 mut
Fig 1 mig-21 mut
folder	total number	defects	pos ven	ant ven	pos no turn	ant no turn	pos polarity reverse (include prr)	ant polarity reverse	pos prr	ant prr	pos def	ant def	A/P	D/V	other	mormal	pos other	ant other	severe	pos severe	ant severe	ant A/P	pos A/P	ant D/V	pos D/V
1st cycle_mig-21-u787	52	6	0	0	0	0	6	0	5	0	6	0	6	0	0		0	0	0	0	0	0	6	0	0
2nd cycle_mig-21-u787	25	3	1	0	0	0	1	1	1	1	2	1	2	1	0		0	0	0	0	0	1	1	0	1
3rd cycle_mig-21-u787	31	5	0	0	0	0	5	0	4	0	5	0	5	0	0		0	0	0	0	0	0	5	0	0
4th cycle_mig-21-u787	38	3	0	0	0	0	1	2	1	1	1	2	3	0	0		0	0	0	0	0	2	1	0	0
5th cycle_mig-21_u787	32	4	0	0	0	0	0	2	0	2	2	4	2	0	0		0	0	2	2	2	2	0	0	0
6th cycle_mig-21_u787	11	2	0	0	0	0	1	0	1	0	2	0	1	0	1		1	0	0	0	0	0	1	0	0
sum	189	23	1	0	0	0	14	5	12	4	18	7	19	1	1	0	1	0	2	2	2	5	14	0	1
Mean	189	0.121693	0.00529101	0	0	0	0.0740741	0.026455	0.0634921	0.021164	0.0952381	0.037037	0.100529	0.00529101	0.00529101	0	0.00529101	0	0.010582	0.010582	0.010582	0.026455	0.0740741	0	0.00529101
sem1
mig-21 u787	189	0.121693	0.00529101	0	0	0	0.0740741	0.026455	0.0634921	0.021164	0.0952381	0.037037	0.100529	0.00529101	0.00529101	0	0.00529101	0	0.010582	0.010582	0.010582	0.026455	0.0740741	0	0.00529101
sem2	189	2.37807	0.527699	0	0	0	1.90498	1.16735	1.77372	1.04694	2.13521	1.3737	2.1873	0.527699	0.527699	0	0.527699	0	0.744292	0.744292	0.744292	1.16735	1.90498	0	0.527699

## Sheet: Sheet B Fig 1 N2 control
Fig 1 N2 control
strain	total number	defects	pos ven	ant ven	pos no turn	ant no turn	pos polarity reverse (include prr)	ant polarity reverse	pos prr	ant prr	pos def	ant def	A/P	D/V	other	pos other	ant other	severe	pos severe	ant severe	ant A/P	pos A/P	ant D/V	pos D/V
1st cycle N2	40	2	0	0	0	0	1	0	1	0	1	1	1	0	1	0	1	0	0	0	0	1	0	0
2nd cycle N2	26	1	0	0	0	0	0	0	0	0	1	0	0	0	0	1	0	0	0	0	0	0	0	0
3rd cycle N2	26	0	0	0	0	0	0	0	0	0	0	0	0	0	0	0	0	0	0	0	0	0	0	0
4th cycle N2	92	3	0	0	0	0	1	0	1	0	2	1	1	0	1	1	1	0	0	0	0	1	0	0
Mean	92	0.0326087	0	0	0	0	0.0108696	0	0.0108696	0	0.0217391	0.0108696	0.0108696	0	0.0108696	0.0108696	0.0108696	0	0	0	0	0.0108696	0	0
sem1
N2	92	0.0326087	0	0	0	0	0.0108696	0	0.0108696	0	0.0217391	0.0108696	0.0108696	0	0.0108696	0.0108696	0.0108696	0	0	0	0	0.0108696	0	0
sem2		1.85171	0	0	0	0	1.08103	0	1.08103	0	1.52039	1.08103	1.08103	0	1.08103	1.08103	1.08103	0	0	0	0	1.08103	0	0

## Sheet: Sheet C Fig 1 mig-21 mut marker
Fig 1 mig-21 mut marker
folder	total number	defects	pos ven	ant ven	pos no turn	ant no turn	pos polarity reverse (include prr)	ant polarity reverse	pos prr	ant prr	pos def	ant def	A/P	D/V	other	pos other	ant other	severe	pos severe	ant severe	ant A/P	pos A/P	ant D/V	pos D/V
2024_10_31_l4440_mig-21xdtc_nuclei_48h	15	3	1	0	0	0	0	0	0	0	3	0	0	1	2	2	0	0	0	0	0	0	0	1
2024_10_24_l4440_mig-21_dtc_nuclei_l1_arrest_45h	29	4	0	0	0	0	1	2	1	2	1	3	3	0	1	0	1	0	0	0	2	1	0	0
2024_10_10_l4440_mig-21_dtc_nuclei_l1_arrest_48h	23	5	0	0	0	0	1	1	1	1	2	3	2	0	3	1	2	0	0	0	1	1	0	0
2024_08_25_l4440_mig-21_DTC_nuclei_l4_test	32	2	0	0	0	0	2	0	2	0	2	0	2	0	0	0	0	0	0	0	0	2	0	0
2024_07_21_l4440_mig-21xdtc_nuclei_l1_arrest_44.5h	37	4	0	0	0	0	4	0	4	0	4	0	4	0	0	0	0	0	0	0	0	4	0	0
2024_07_09_l4440_mig-21xdtc_nuclei_l1_arrest_47h	28	7	0	0	0	0	4	0	4	0	5	2	4	0	3	1	2	0	0	0	0	4	0	0
2024_07_08_l4440_mig-21xdtc_nuclei_l1_arrest_49h	30	2	0	0	0	0	2	0	2	0	2	0	2	0	0	0	0	0	0	0	0	2	0	0
2024_11_04_l4440 mig-21xdtc nuclei l1 arrest 45h	21	1	0	0	0	0	1	0	1	0	1	0	1	0	0	0	0	0	0	0	0	1	0	0
sum	215	28	1	0	0	0	15	3	15	3	20	8	18	1	9	4	5	0	0	0	3	15	0	1
Mean		0.130233	0.00465116	0	0	0	0.0697674	0.0139535	0.0697674	0.0139535	0.0930233	0.0372093	0.0837209	0.00465116	0.0418605	0.0186047	0.0232558	0	0	0	0.0139535	0.0697674	0	0.00465116
sem1	215	0.130233	0.00465116	0	0	0	0.0697674	0.0139535	0.0697674	0.0139535	0.0930233	0.0372093	0.0837209	0.00465116	0.0418605	0.0186047	0.0232558	0	0	0	0.0139535	0.0697674	0	0.00465116
sem2	215	2.29531	0.464033	0	0	0	1.73741	0.799965	1.73741	0.799965	1.98096	1.29084	1.88891	0.464033	1.36583	0.921539	1.02787	0	0	0	0.799965	1.73741	0	0.464033

## Sheet: Sheet D Fig 1 marker control
Fig 1 marker control
folder	total number	defects	pos ven	ant ven	pos no turn	ant no turn	pos polarity reverse (include prr)	ant polarity reverse	pos prr	ant prr	pos def	ant def	A/P	D/V	other	pos other	ant other	severe	pos severe	ant severe	ant A/P	pos A/P	ant D/V	pos D/V
2024_09_09_dtc_nuclei_l1_arrest_45.5h_check	35	2	0	0	0	0	0	0	0	0	1	2	0	0	2	1	2	0	0	0	0	0	0	0
2024_09_16_dtc_nuclei_l1_arrest_48h_check	27	1	0	0	0	0	0	0	0	0	1	1	0	0	0	0	0	1	1	1	0	0	0	0
2024_07_08_l4440_dtc_nuclei_l1_arrest_46h	42	1	0	0	0	0	0	0	0	0	0	1	0	0	1	0	0	0	0	0	0	0	0	0
dtc nulcei	104	4	0	0	0	0	0	0	0	0	2	4	0	0	3	1	2	1	1	1	0	0	0	0
Mean		0.0384615	0	0	0	0	0	0	0	0	0.0192308	0.0384615	0	0	0.0288462	0.00961538	0.0192308	0.00961538	0.00961538	0.00961538	0	0	0	0
sem1		0.0384615	0	0	0	0	0	0	0	0	0.0192308	0.0384615	0	0	0.0288462	0.00961538	0.0192308	0.00961538	0.00961538	0.00961538	0	0	0	0
sem2		1.88573	0	0	0	0	0	0	0	0	1.34668	1.88573	0	0	1.64124	0.956905	1.34668	0.956905	0.956905	0.956905	0	0	0	0

## Sheet: Sheet E Fig 2 Wnt 
Fig 2 Wnt
strain	total number	defects	pos ven	ant ven	pos no turn	ant no turn	pos polarity reverse (include prr)	ant polarity reverse	pos prr	ant prr	pos def	ant def	pos other def	ant other def	A/P	D/V	other	severe	pos severe	ant severe	ant A/P	pos A/P	ant D/V	pos D/V
L4440 N2	102	2	0	0	0	0	0	0	0	0	2	0	0	0	2	2	0	0	0	0	0	0	0	0
L4440_RNAi_mig-21_mut	253	23	0	0	0	0	14	6	7	5	17	9	1	1	19	0	1	2	0	2	6	14	0	0
mom-5_RNAi_N2	202	56	0	0	0	0	40	15	4	0	40	16	0	1	54	0	1	1	1	1	15	40	0	0
mom-5_RNAi_mig-21_mut	150	96	0	0	0	0	88	4	2	2	92	9	4	2	89	0	1	6	4	5	4	88	0	0
lin-17_RNAi_N2	125	11	0	0	0	0	0	0	0	0	5	7	2	3	0	0	5	6	4	3	0	0	0	0
lin-17_RNAi_mig-21_mut	138	25	0	1	0	1	4	10	1	3	10	17	3	3	15	2	6	3	1	2	11	4	2	0
egl-20 RNAi N2	110	3	0	1	0	0	1	0	0	0	3	3	1	1	1	1	2	1	1	0	0	1	1	0
egl-20 RNAi mig-21_mut	131	26	1	3	0	0	12	4	7	2	21	8	3	0	16	4	3	5	5	2	4	12	3	1
lin-44 RNAi N2	20	0	0	0	0	0	0	0	0	0	0	0	0	0	0	0	0	0	0	0	0	0	0	0
lin-44 RNAi mig-21_mut	22	2	0	1	0	0	1	0	1	0	1	1	0	0	1	1	0	0	0	0	0	1	1	0
mom-2 RNAi N2	58	3	1	0	0	0	0	0	0	0	3	0	2	0	0	1	2	0	0	0	0	0	0	1
mom-2 RNAi mig-21 mut	64	18	0	0	0	0	10	6	2	4	11	7	1	1	16	0	2	0	0	0	6	10	0	0
cwn-1 RNAi N2	23	0	0	0	0	0	0	0	0	0	0	1	0	1	0	0	1	0	0	0	0	0	0	0
cwn-1 RNAi mig-21 mut	39	6	0	0	0	0	5	1	3	1	5	1	0	0	6	0	0	0	0	0	1	5	0	0
cwn-2 RNAi N2	29	1	0	0	0	0	0	1	0	1	0	1	0	0	1	0	0	0	0	0	1	0	0	0
cwn-2 RNAi mig-21 mut	45	5	0	0	0	0	3	1	3	1	4	1	1	0	5	0	1	0	0	0	1	3	0	0
Mean
L4440_RNAi_mig-21_mut	253	0.0909091	0	0	0	0	0.055336	0.0237154	0.027668	0.0197628	0.0671937	0.0355731	0.00395257	0.00395257	0.0750988	0	0.00395257	0.00790514	0	0.00790514	0.0237154	0.055336	0	0
mom-5_RNAi_N2	202	0.277228	0	0	0	0	0.19802	0.0742574	0.019802	0	0.19802	0.0792079	0	0.0049505	0.267327	0	0.0049505	0.0049505	0.0049505	0.0049505	0.0742574	0.19802	0	0
mom-5_RNAi_mig-21_mut	150	0.64	0	0	0	0	0.586667	0.0266667	0.0133333	0.0133333	0.613333	0.06	0.0266667	0.0133333	0.593333	0	0.00666667	0.04	0.0266667	0.0333333	0.0266667	0.586667	0	0
lin-17_RNAi_N2	125	0.088	0	0	0	0	0	0	0	0	0.04	0.056	0.016	0.024	0	0	0.04	0.048	0.032	0.024	0	0	0	0
lin-17_RNAi_mig-21_mut	138	0.181159	0	0.00724638	0	0.00724638	0.0289855	0.0724638	0.00724638	0.0217391	0.0724638	0.123188	0.0217391	0.0217391	0.108696	0.0144928	0.0434783	0.0217391	0.00724638	0.0144928	0.0797101	0.0289855	0.0144928	0
egl-20 RNAi N2	110	0.0272727	0	0.00909091	0	0	0.00909091	0	0	0	0.0272727	0.0272727	0.00909091	0.00909091	0.00909091	0.00909091	0.0181818	0.00909091	0.00909091	0	0	0.00909091	0.00909091	0
egl-20 RNAi mig-21_mut	131	0.198473	0.00763359	0.0229008	0	0	0.0916031	0.0305344	0.0534351	0.0152672	0.160305	0.0610687	0.0229008	0	0.122137	0.0305344	0.0229008	0.0381679	0.0381679	0.0152672	0.0305344	0.0916031	0.0229008	0.00763359
lin-44 RNAi N2	20	0	0	0	0	0	0	0	0	0	0	0	0	0	0	0	0	0	0	0	0	0	0	0
lin-44 RNAi mig-21_mut	22	0.0909091	0	0.0454545	0	0	0.0454545	0	0.0454545	0	0.0454545	0.0454545	0	0	0.0454545	0.0454545	0	0	0	0	0	0.0454545	0.0454545	0
mom-2 RNAi N2	58	0.0517241	0.0172414	0	0	0	0	0	0	0	0.0517241	0	0.0344828	0	0	0.0172414	0.0344828	0	0	0	0	0	0	0.0172414
mom-2 RNAi mig-21 mut	64	0.28125	0	0	0	0	0.15625	0.09375	0.03125	0.0625	0.171875	0.109375	0.015625	0.015625	0.25	0	0.03125	0	0	0	0.09375	0.15625	0	0
cwn-1 RNAi N2	23	0	0	0	0	0	0	0	0	0	0	0.0434783	0	0.0434783	0	0	0.0434783	0	0	0	0	0	0	0
cwn-1 RNAi mig-21 mut	39	0.153846	0	0	0	0	0.128205	0.025641	0.0769231	0.025641	0.128205	0.025641	0	0	0.153846	0	0	0	0	0	0.025641	0.128205	0	0
cwn-2 RNAi N2	29	0.0344828	0	0	0	0	0	0.0344828	0	0.0344828	0	0.0344828	0	0	0.0344828	0	0	0	0	0	0.0344828	0	0	0
cwn-2 RNAi mig-21 mut	45	0.111111	0	0	0	0	0.0666667	0.0222222	0.0666667	0.0222222	0.0888889	0.0222222	0.0222222	0	0.111111	0	0.0222222	0	0	0	0.0222222	0.0666667	0	0
sem1
L4440_RNAi_mig-21_mut	253	0.0909091	0	0	0	0	0.055336	0.0237154	0.027668	0.0197628	0.0671937	0.0355731	0.00395257	0.00395257	0.0750988	0	0.00395257	0.00790514	0	0.00790514	0.0237154	0.055336	0	0
mom-5_RNAi_N2	202	0.277228	0	0	0	0	0.19802	0.0742574	0.019802	0	0.19802	0.0792079	0	0.0049505	0.267327	0	0.0049505	0.0049505	0.0049505	0.0049505	0.0742574	0.19802	0	0
mom-5_RNAi_mig-21_mut	150	0.64	0	0	0	0	0.586667	0.0266667	0.0133333	0.0133333	0.613333	0.06	0.0266667	0.0133333	0.593333	0	0.00666667	0.04	0.0266667	0.0333333	0.0266667	0.586667	0	0
lin-17_RNAi_N2	125	0.088	0	0	0	0	0	0	0	0	0.04	0.056	0.016	0.024	0	0	0.04	0.048	0.032	0.024	0	0	0	0
lin-17_RNAi_mig-21_mut	138	0.181159	0	0.00724638	0	0.00724638	0.0289855	0.0724638	0.00724638	0.0217391	0.0724638	0.123188	0.0217391	0.0217391	0.108696	0.0144928	0.0434783	0.0217391	0.00724638	0.0144928	0.0797101	0.0289855	0.0144928	0
egl-20 RNAi N2	110	0.0272727	0	0.00909091	0	0	0.00909091	0	0	0	0.0272727	0.0272727	0.00909091	0.00909091	0.00909091	0.00909091	0.0181818	0.00909091	0.00909091	0	0	0.00909091	0.00909091	0
egl-20 RNAi mig-21_mut	131	0.198473	0.00763359	0.0229008	0	0	0.0916031	0.0305344	0.0534351	0.0152672	0.160305	0.0610687	0.0229008	0	0.122137	0.0305344	0.0229008	0.0381679	0.0381679	0.0152672	0.0305344	0.0916031	0.0229008	0.00763359
lin-44 RNAi N2	20	0	0	0	0	0	0	0	0	0	0	0	0	0	0	0	0	0	0	0	0	0	0	0
lin-44 RNAi mig-21_mut	22	0.0909091	0	0.0454545	0	0	0.0454545	0	0.0454545	0	0.0454545	0.0454545	0	0	0.0454545	0.0454545	0	0	0	0	0	0.0454545	0.0454545	0
mom-2 RNAi N2	58	0.0517241	0.0172414	0	0	0	0	0	0	0	0.0517241	0	0.0344828	0	0	0.0172414	0.0344828	0	0	0	0	0	0	0.0172414
mom-2 RNAi mig-21 mut	64	0.28125	0	0	0	0	0.15625	0.09375	0.03125	0.0625	0.171875	0.109375	0.015625	0.015625	0.25	0	0.03125	0	0	0	0.09375	0.15625	0	0
cwn-1 RNAi N2	23	0	0	0	0	0	0	0	0	0	0	0.0434783	0	0.0434783	0	0	0.0434783	0	0	0	0	0	0	0
cwn-1 RNAi mig-21 mut	39	0.153846	0	0	0	0	0.128205	0.025641	0.0769231	0.025641	0.128205	0.025641	0	0	0.153846	0	0	0	0	0	0.025641	0.128205	0	0
cwn-2 RNAi N2	29	0.0344828	0	0	0	0	0	0.0344828	0	0.0344828	0	0.0344828	0	0	0.0344828	0	0	0	0	0	0.0344828	0	0	0
cwn-2 RNAi mig-21 mut	45	0.111111	0	0	0	0	0.0666667	0.0222222	0.0666667	0.0222222	0.0888889	0.0222222	0.0222222	0	0.111111	0	0.0222222	0	0	0	0.0222222	0.0666667	0	0
sem2
L4440_RNAi_mig-21_mut	253	1.80737	0	0	0	0	1.43742	0.956629	1.03118	0.875044	1.57398	1.16449	0.394475	0.394475	1.65693	0	0.394475	0.556764	0	0.556764	0.956629	1.43742	0	0
mom-5_RNAi_N2	202	3.14951	0	0	0	0	2.80389	1.84476	0.980247	0	2.80389	1.90016	0	0.493823	3.11387	0	0.493823	0.493823	0.493823	0.493823	1.84476	2.80389	0	0
mom-5_RNAi_mig-21_mut	150	3.91918	0	0	0	0	4.02069	1.31544	0.936503	0.936503	3.97623	1.93907	1.31544	0.936503	4.01073	0	0.664441	1.6	1.31544	1.46566	1.31544	4.02069	0	0
lin-17_RNAi_N2	125	2.53387	0	0	0	0	0	0	0	0	1.75271	2.05648	1.12228	1.36891	0	0	1.75271	1.91198	1.57419	1.36891	0	0	0	0
lin-17_RNAi_mig-21_mut	138	3.27862	0	0.722007	0	0.722007	1.42812	2.20692	0.722007	1.24139	2.20692	2.79768	1.24139	1.24139	2.6496	1.01734	1.73598	1.24139	0.722007	1.01734	2.30558	1.42812	1.01734	0
egl-20 RNAi N2	110	1.55297	0	0.904949	0	0	0.904949	0	0	0	1.55297	1.55297	0.904949	0.904949	0.904949	0.904949	1.27391	0.904949	0.904949	0	0	0.904949	0.904949	0
egl-20 RNAi mig-21_mut	131	3.48477	0.76044	1.30695	0	0	2.52033	1.50323	1.96496	1.07128	3.20552	2.09214	1.30695	0	2.8609	1.50323	1.30695	1.67403	1.67403	1.07128	1.50323	2.52033	1.30695	0.76044
lin-44 RNAi N2	20	0	0	0	0	0	0	0	0	0	0	0	0	0	0	0	0	0	0	0	0	0	0	0
lin-44 RNAi mig-21_mut	22	6.12909	0	4.44095	0	0	4.44095	0	4.44095	0	4.44095	4.44095	0	0	4.44095	4.44095	0	0	0	0	0	4.44095	4.44095	0
mom-2 RNAi N2	58	2.90804	1.70921	0	0	0	0	0	0	0	2.90804	0	2.39589	0	0	1.70921	2.39589	0	0	0	0	0	0	1.70921
mom-2 RNAi mig-21 mut	64	5.62012	0	0	0	0	4.53865	3.64351	2.17491	3.02577	4.7159	3.90136	1.55024	1.55024	5.41266	0	2.17491	0	0	0	3.64351	4.53865	0	0
cwn-1 RNAi N2	23	0	0	0	0	0	0	0	0	0	0	4.25226	0	4.25226	0	0	4.25226	0	0	0	0	0	0	0
cwn-1 RNAi mig-21 mut	39	5.77744	0	0	0	0	5.35337	2.53102	4.26692	2.53102	5.35337	2.53102	0	0	5.77744	0	0	0	0	0	2.53102	5.35337	0	0
cwn-2 RNAi N2	29	3.3883	0	0	0	0	0	3.3883	0	3.3883	0	3.3883	0	0	3.3883	0	0	0	0	0	3.3883	0	0	0
cwn-2 RNAi mig-21 mut	45	4.68486	0	0	0	0	3.71849	2.19739	3.71849	2.19739	4.24232	2.19739	2.19739	0	4.68486	0	2.19739	0	0	0	2.19739	3.71849	0	0

## Sheet: Sheet F Fig 2 L4440 N2
Fig 2 L4440 N2
strain	total number	defects	pos ven	ant ven	pos no turn	ant no turn	pos polarity reverse (include prr)	ant polarity reverse	pos prr	ant prr	pos def	ant def	A/P	D/V	other	pos other	ant other	severe	pos severe	ant severe	ant A/P	pos A/P	ant D/V	pos D/V
1st cycle L4440 N2	26	0	0	0	0	0	0	0	0	0	0	0	0	0	0	0	0	0	0	0	0	0	0	0
2nd cycle L4440_N2	15	0	0	0	0	0	0	0	0	0	0	0	0	0	0	0	0	0	0	0	0	0	0	0
3rd cycle L4440 N2	26	1	0	0	0	0	0	0	0	0	1	0	0	0	1	1	0	0	0	0	0	0	0	0
4th cycle L4440_N2	35	1	0	0	0	0	0	0	0	0	1	0	0	0	1	1	0	0	0	0	0	0	0	0
L4440 N2 sum	102	2	0	0	0	0	0	0	0	0	2	0	0	0	2	2	0	0	0	0	0	0	0	0
Mean		0.0196078	0	0	0	0	0	0	0	0	0.0196078	0	0	0	0.0196078	0.0196078	0	0	0	0	0	0	0	0
sem1
	102	0.0196078	0	0	0	0	0	0	0	0	0.0196078	0	0	0	0.00980392	0.0196078	0	0	0	0	0	0	0	0
sem2
	102	1.37282	0	0	0	0	0	0	0	0	1.37282	0	0	0	0.975574	1.37282	0	0	0	0	0	0	0	0

## Sheet: Sheet G Fig 3 Netrin
Fig 3 Netrin
folder	total number	defects	pos ven	ant ven	pos no turn	ant no turn	pos polarity reverse (include prr)	ant polarity reverse	pos prr	ant prr	pos def	ant def	pos other def	ant other def	A/P	D/V	other	severe	pos severe	ant severe	ant A/P	pos A/P	ant D/V	pos D/V
2024_02_19_unc-5_RNAi_N2_l1_arrest_20C_46h	29	12	8	4	0	0	0	0	0	0	9	4	0	0	0	11	0	1	1	0	0	0	4	8
2024_02_19_unc-5_RNAi_mig-21_mut_l1_arrest_20C_46h	39	29	13	3	7	10	1	2	0	0	22	16	0	0	19	27	0	1	0	1	12	8	13	20
2024_02_19_unc-5_RNAi_N2_l1_arrest_20C_50h	56	28	19	13	0	1	0	0	0	0	20	15	0	1	1	26	1	1	1	1	1	0	14	19
2024_02_19_unc-5_RNAi_mig-21_mut_l1_arrest_20C_50h	64	49	17	7	13	20	1	3	0	0	32	30	1	0	35	46	1	1	1	1	23	14	27	30
2024_04_09_unc-40RNAi_N2_l1_arrest_20c_51h	41	8	6	2	0	0	0	0	0	0	7	4	0	0	0	6	0	2	2	2	0	0	2	5
2024_04_09_unc-40RNAi_mig-21_mut_l1_arrest_20c_51.5h	41	8	1	1	0	1	1	2	1	0	5	4	2	0	4	3	2	1	1	0	3	1	2	0
2024_04_13_l4440_mig-21-mut_l1_arrest_20c_49.5h	30	4	0	0	0	0	0	2	0	2	2	2	1	0	2	0	1	1	1	0	2	0	0	0
2024_04_13_unc-40RNAi_N2_l1_arrest_20c_47.5h	52	19	1	0	0	0	1	0	1	0	12	9	7	6	1	1	13	4	3	3	0	1	0	1
2024_04_13_unc-40RNAi_mig-21-mut_l1_arrest_20c_48.5h	60	21	1	1	0	6	6	4	3	0	11	11	3	2	15	7	5	1	1	0	9	6	6	1
same as Fig 2 L4440 N2
L4440 N2	102	2	0	0	0	0	0	0	0	0	2	0	2	0	0	0	2	0	0	0	0	0	0	0
L4440_RNAi_mig-21_mut	253	23	0	0	0	0	14	6	7	5	17	9	1	1	19	0	1	2	0	2	6	14	0	0
unc-5_RNAi_N2	85	40	27	17	0	1	0	0	0	0	29	19	0	1	1	37	1	2	2	1	1	0	18	27
unc-5_RNAi_mig-21_mut	103	78	30	10	20	30	2	5	0	0	54	46	1	0	54	73	1	2	1	2	35	22	40	50
unc-40RNAi_N2	93	27	7	2	0	0	1	0	1	0	19	13	7	6	1	7	13	6	5	5	0	1	2	6
unc-40RNAi_mig-21-mut	101	29	2	2	0	7	7	6	4	0	16	15	5	2	19	10	7	2	2	0	12	7	8	1
Mean
L4440_RNAi_mig-21_mut	253	0.0909091	0	0	0	0	0.055336	0.0237154	0.027668	0.0197628	0.0671937	0.0355731	0.00395257	0.00395257	0.0750988	0	0.00395257	0.00790514	0	0.00790514	0.0237154	0.055336	0	0
unc-5_RNAi_N2	85	0.470588	0.317647	0.2	0	0.0117647	0	0	0	0	0.341176	0.223529	0	0.0117647	0.0117647	0.435294	0.0117647	0.0235294	0.0235294	0.0117647	0.0117647	0	0.211765	0.317647
unc-5_RNAi_mig-21_mut	103	0.757282	0.291262	0.0970874	0.194175	0.291262	0.0194175	0.0485437	0	0	0.524272	0.446602	0.00970874	0	0.524272	0.708738	0.00970874	0.0194175	0.00970874	0.0194175	0.339806	0.213592	0.38835	0.485437
unc-40RNAi_N2	93	0.290323	0.0752688	0.0215054	0	0	0.0107527	0	0.0107527	0	0.204301	0.139785	0.0752688	0.0645161	0.0107527	0.0752688	0.139785	0.0645161	0.0537634	0.0537634	0	0.0107527	0.0215054	0.0645161
unc-40RNAi_mig-21-mut	101	0.287129	0.019802	0.019802	0	0.0693069	0.0693069	0.0594059	0.039604	0	0.158416	0.148515	0.049505	0.019802	0.188119	0.0990099	0.0693069	0.019802	0.019802	0	0.118812	0.0693069	0.0792079	0.00990099
sem1
L4440_RNAi_mig-21_mut	253	0.0909091	0	0	0	0	0.055336	0.0237154	0.027668	0.0197628	0.0671937	0.0355731	0.00395257	0.00395257	0.0750988	0	0.00395257	0.00790514	0	0.00790514	0.0237154	0.055336	0	0
unc-5_RNAi_N2	85	0.470588	0.317647	0.2	0	0.0117647	0	0	0	0	0.341176	0.223529	0	0.0117647	0.0117647	0.435294	0.0117647	0.0235294	0.0235294	0.0117647	0.0117647	0	0.211765	0.317647
unc-5_RNAi_mig-21_mut	103	0.757282	0.291262	0.0970874	0.194175	0.291262	0.0194175	0.0485437	0	0	0.524272	0.446602	0.00970874	0	0.524272	0.708738	0.00970874	0.0194175	0.00970874	0.0194175	0.339806	0.213592	0.38835	0.485437
unc-40RNAi_N2	93	0.290323	0.0752688	0.0215054	0	0	0.0107527	0	0.0107527	0	0.204301	0.139785	0.0752688	0.0645161	0.0107527	0.0752688	0.139785	0.0645161	0.0537634	0.0537634	0	0.0107527	0.0215054	0.0645161
unc-40RNAi_mig-21-mut	101	0.287129	0.019802	0.019802	0	0.0693069	0.0693069	0.0594059	0.039604	0	0.158416	0.148515	0.049505	0.019802	0.188119	0.0990099	0.0693069	0.019802	0.019802	0	0.118812	0.0693069	0.0792079	0.00990099
sem2
L4440_RNAi_mig-21_mut	253	1.80737	0	0	0	0	1.43742	0.956629	1.03118	0.875044	1.57398	1.16449	0.394475	0.394475	1.65693	0	0.394475	0.556764	0	0.556764	0.956629	1.43742	0	0
unc-5_RNAi_N2	85	5.41387	5.04972	4.33861	0	1.16953	0	0	0	0	5.14239	4.51877	0	1.16953	1.16953	5.37766	1.16953	1.64409	1.64409	1.16953	1.16953	0	4.43144	5.04972
unc-5_RNAi_mig-21_mut	103	4.22437	4.47678	2.91733	3.89761	4.47678	1.35963	2.11759	0	0	4.92084	4.89847	0.966149	0	4.92084	4.47678	0.966149	1.35963	0.966149	1.35963	4.66694	4.03829	4.80225	4.92456
unc-40RNAi_N2	93	4.70684	2.73573	1.50422	0	0	1.06947	0	1.06947	0	4.18089	3.59577	2.73573	2.54748	1.06947	2.73573	3.59577	2.54748	2.33885	2.33885	0	1.06947	1.50422	2.54748
unc-40RNAi_mig-21-mut	101	4.50177	1.38628	1.38628	0	2.52715	2.52715	2.3521	1.94059	0	3.63318	3.53845	2.15843	1.38628	3.88868	2.97193	2.52715	1.38628	1.38628	0	3.21961	2.52715	2.68723	0.985185

## Sheet: Sheet H Fig 3 ptp-3
Fig 3 ptp-3
folder	total number	defects	pos ven	ant ven	pos no turn	ant no turn	pos polarity reverse (include prr)	ant polarity reverse	pos prr	ant prr	pos def	ant def	pos other	ant other	A/P	D/V	other	severe	pos severe	ant severe	ant A/P	pos A/P	ant D/V	pos D/V
2024_02_23_ptp-3_RNAi_N2_l1_arrest_20C_49h	41	4	0	0	0	0	0	0	0	0	0	4	0	3	0	0	3	1	0	1	0	0	0	0
2024_02_23_ptp-3_RNAi_mig-21_mut_l1_arrest_20C_49h	44	9	0	0	0	0	2	3	2	2	6	3	0	0	5	0	0	4	4	0	3	2	0	0
2024_02_24_ptp-3_RNAi_N2_l1_arrest_20C_50h	40	3	0	0	0	0	0	0	0	0	1	2	0	1	0	0	1	2	1	1	0	0	0	0
2024_02_24_ptp-3_RNAi_mig-21_mut_l1_arrest_20C_49h	43	11	0	0	0	0	6	1	5	1	9	3	1	0	6	0	1	4	2	2	1	6	0	0
sum
ptp-3_RNAi_N2	81	7	0	0	0	0	0	0	0	0	1	6	0	4	0	0	4	3	1	2	0	0	0	0
ptp-3_RNAi_mig-21_mut	87	20	0	0	0	0	8	4	7	3	15	6	1	0	11	0	1	8	6	2	4	8	0	0
Mean
ptp-3_RNAi_N2	81	0.0864198	0	0	0	0	0	0	0	0	0.0123457	0.0740741	0	0.0493827	0	0	0.0493827	0.037037	0.0123457	0.0246914	0	0	0	0
ptp-3_RNAi_mig-21_mut	87	0.229885	0	0	0	0	0.091954	0.045977	0.0804598	0.0344828	0.172414	0.0689655	0.0114943	0	0.126437	0	0.0114943	0.091954	0.0689655	0.0229885	0.045977	0.091954	0	0
sem1
ptp-3_RNAi_N2	81	0.0864198	0	0	0	0	0	0	0	0	0.0123457	0.0740741	0	0.0493827	0	0	0.0493827	0.037037	0.0123457	0.0246914	0	0	0	0
ptp-3_RNAi_mig-21_mut	87	0.229885	0	0	0	0	0.091954	0.045977	0.0804598	0.0344828	0.172414	0.0689655	0.0114943	0	0.126437	0	0.0114943	0.091954	0.0689655	0.0229885	0.045977	0.091954	0	0
sem2
ptp-3_RNAi_N2	81	3.12203	0	0	0	0	0	0	0	0	1.22692	2.9099	0	2.4074	0	0	2.4074	2.09836	1.22692	1.72425	0	0	0	0
ptp-3_RNAi_mig-21_mut	87	4.51101	0	0	0	0	3.09799	2.24538	2.91619	1.95624	4.04979	2.71668	1.1428	0	3.56307	0	1.1428	3.09799	2.71668	1.60674	2.24538	3.09799	0	0

## Sheet: Sheet I Fig 3 src-1
Fig 3 src-1
folder	total number	defects	pos ven	ant ven	pos no turn	ant no turn	pos polarity reverse (include prr)	ant polarity reverse	pos prr	ant prr	pos def	ant def	pos other	ant other	A/P	D/V	no turn	other	severe	pos severe	ant severe	ant A/P	pos A/P	ant D/V	pos D/V
2025_03_28_src-1_RNAi_N2_l1_arrest_44h	51	31	0	0	10	1	17	3	0	1	29	6	1	1	29	11	11	2	1	1	0	4	27	1	10
2025_03_28_src-1_RNAi_mig-21_u787_l1_arrest_45h	48	48	0	0	28	22	18	7	0	0	47	29	0	0	47	36	36	0	1	1	0	29	46	22	28
2025_03_31_src-1_RNAi_N2_l1_arrest_39h	38	25	0	0	5	3	15	7	1	0	20	10	0	0	25	7	7	0	0	0	0	10	20	3	5
2025_03_31_src-1_RNAi_mig-21_u787_l1_arrest_40h	24	24	0	0	16	17	7	3	0	0	23	21	0	1	23	20	20	1	1	1	1	20	23	17	16
src-1 RNAi N2	89	56	0	0	15	4	32	10	1	1	49	16	1	1	54	18	18	2	1	1	0	14	47	4	15
src-1 RNAi mig-21 u787	72	72	0	0	44	39	25	10	0	0	70	50	0	1	70	56	56	1	2	2	1	49	69	39	44
Mean
src-1 RNAi N2	89	0.629213	0	0	0.168539	0.0449438	0.359551	0.11236	0.011236	0.011236	0.550562	0.179775	0.011236	0.011236	0.606742	0.202247	0.202247	0.0224719	0.011236	0.011236	0	0.157303	0.52809	0.0449438	0.168539
src-1 RNAi mig-21 u787	72	1	0	0	0.611111	0.541667	0.347222	0.138889	0	0	0.972222	0.694444	0	0.0138889	0.972222	0.777778	0.777778	0.0138889	0.0277778	0.0277778	0.0138889	0.680556	0.958333	0.541667	0.611111
sem1
src-1 RNAi N2	89	0.63	0	0	0.17	0.04	0.36	0.11	0.01	0.01	0.55	0.18	0.01	0.01	0.61	0.2	0.2	0.02	0.01	0.01	0	0.16	0.53	0.04	0.17
src-1 RNAi mig-21 u787	72	1	0	0	0.61	0.54	0.35	0.14	0	0	0.97	0.69	0	0.01	0.97	0.78	0.78	0.01	0.03	0.03	0.01	0.68	0.96	0.54	0.61
sem2
src-1 RNAi N2	89	5.11772	0	0	3.9817	2.07716	5.08799	3.31662	1.05468	1.05468	5.27342	4.07238	1.05468	1.05468	5.17014	4.23999	4.23999	1.484	1.05468	1.05468	0	3.88602	5.29044	2.07716	3.9817
src-1 RNAi mig-21 u787	72	0	0	0	5.74819	5.87367	5.62114	4.08928	0	0	2.01039	5.45054	0	1.1726	2.01039	4.88194	4.88194	1.1726	2.01039	2.01039	1.1726	5.49747	2.3094	5.87367	5.74819

## Sheet: Sheet J Fig 4 DTC spec RNAi
Fig 4 DTC spec RNAi
strain	total number	defects	pos ven	ant ven	pos no turn	ant no turn	pos polarity reverse (include prr)	ant polarity reverse	pos prr	ant prr	pos def	ant def	pos other	ant other	A/P	D/V	no turn	other	severe	pos severe	ant severe	pos AP	pos DV	ant A/P	ant D/V		AP-no turn	DV-no turn
L4440 N2	24	1	0	0	0	0	0	0	0	0	0	1	0	1	0	0	0	1	0	0	0	0	0	0	0		0	0
L4440 mig-21	33	7	1	0	0	0	4	1	2	1	6	2	0	0	5	1	0	0	1	1	1	4	1	1	0		5	1
L4440 NK2115	24	1	0	0	0	0	0	0	0	0	0	1	0	1	0	0	0	1	0	0	0	0	0	0	0		0	0
L4440 mig-21xNK2115	58	8	0	0	0	0	5	1	5	1	6	3	0	1	6	0	0	1	1	1	1	5	0	1	0		6	0
mom-5 RNAi N2	34	11	0	0	0	0	9	1	2	1	10	1	1	0	10	0	0	1	0	0	0	9	0	1	0		10	0
mom-5 RNAi mig-21	42	29	0	0	0	0	26	2	4	2	26	3	0	1	29	0	0	1	0	0	0	26	0	2	0		29	0
mom-5 RNAi NK2115	48	36	0	0	0	0	35	6	4	0	36	6	1	0	35	0	0	1	0	0	0	35	0	6	0		35	0
mom-5 RNAi mig-21xNK2115	79	74	0	0	0	0	71	11	11	1	71	12	0	1	74	0	0	1	0	0	0	71	0	11	0		74	0
L4440 NK2115	27	0	0	0	0	0	0	0	0	0	0	0	0	0	0	0	0	0	0	0	0	0	0	0	0		0	0
L4440 mig-21xNK2115	24	2	0	0	0	0	0	1	0	1	1	1	1	0	1	0	0	1	0	0	0	0	0	1	0		1	0
mom-5 RNAi NK2115	25	19	0	0	0	0	18	4	1	0	18	4	0	0	19	0	0	0	0	0	0	18	0	4	0		19	0
mom-5 RNAi mig-21xNK2115	28	27	0	0	0	0	26	3	0	0	27	4	0	1	27	0	0	1	0	0	0	27	0	3	0		27	0
L4440 N2	22	0	0	0	0	0	0	0	0	0	0	0	0	0	0	0	0	0	0	0	0	0	0	0	0		0	0
L4440 mig-21	20	1	0	0	0	0	1	0	1	0	0	0	0	0	1	0	0	0	0	0	0	1	0	0	0		1	0
L4440 NK2115	33	0	0	0	0	0	0	0	0	0	0	0	0	0	0	0	0	0	0	0	0	0	0	0	0		0	0
L4440 mig-21xNK2115	52	7	0	0	0	0	3	3	3	2	4	4	1	1	6	0	0	1	0	0	0	3	0	3	0		6	0
unc-5 RNAi N2	62	20	11	4	0	1	2	0	2	0	14	6	1	1	3	16	1	2	0	0	0	2	11	1	5		2	15
unc-5 RNAi mig-21	108	71	32	3	6	25	13	3	12	0	54	33	2	0	45	55	31	2	5	3	4	19	38	28	28		14	24
unc-5 RNAi NK2115	108	40	27	15	0	4	0	0	0	0	30	21	1	2	4	37	4	3	2	2	0	0	27	4	19		0	33
unc-5 RNAi mig-21xNK2115	117	86	60	27	3	6	2	3	2	1	67	38	3	2	14	79	9	5	0	0	0	5	62	9	33		5	70
L4440 N2	46	1	0	0	0	0	0	0	0	0	0	1	0	1	0	0	0	1	0	0	0	0	0	0	0		0	0
L4440 mig-21	53	8	1	0	0	0	5	1	3	1	6	2	0	0	6	1	0	0	1	1	1	5	1	1	0		6	1
L4440 NK2115	84	1	0	0	0	0	0	0	0	0	0	1	0	1	0	0	0	1	0	0	0	0	0	0	0		0	0
L4440 mig-21xNK2115	134	17	0	0	0	0	8	5	8	4	11	8	2	2	13	0	0	3	1	1	1	8	0	5	0		13	0
mom-5 RNAi N2	34	11	0	0	0	0	9	1	2	1	10	1	1	0	10	0	0	1	0	0	0	9	0	1	0		10	0
mom-5 RNAi mig-21	42	29	0	0	0	0	26	2	4	2	26	3	0	1	29	0	0	1	0	0	0	26	0	2	0		29	0
mom-5 RNAi NK2115	73	55	0	0	0	0	53	10	5	0	54	10	1	0	54	0	0	1	0	0	0	53	0	10	0		54	0
mom-5 RNAi mig-21xNK2115	107	101	0	0	0	0	97	14	11	1	98	16	0	2	101	0	0	2	0	0	0	98	0	14	0		101	0
unc-5 RNAi N2	62	20	11	4	0	1	2	0	2	0	14	6	1	1	3	16	1	2	0	0	0	2	11	1	5		2	15
unc-5 RNAi mig-21	108	71	32	3	6	25	13	3	12	0	54	33	2	0	45	55	31	2	5	3	4	19	38	28	28		14	24
unc-5 RNAi NK2115	108	40	27	15	0	4	0	0	0	0	30	21	1	2	4	37	4	3	2	2	0	0	27	4	19		0	33
unc-5 RNAi mig-21xNK2115	117	86	60	27	3	6	2	3	2	1	67	38	3	2	14	79	9	5	0	0	0	5	62	9	33		5	70
Mean
L4440 N2	46	0.0217391	0	0	0	0	0	0	0	0	0	0.0217391	0	0.0217391	0	0	0	0.0217391	0	0	0	0	0	0	0		0	0
L4440 mig-21	53	0.150943	0.0188679	0	0	0	0.0943396	0.0188679	0.0566038	0.0188679	0.113208	0.0377358	0	0	0.113208	0.0188679	0	0	0.0188679	0.0188679	0.0188679	0.0943396	0.0188679	0.0188679	0		0.113208	0.0188679
L4440 NK2115	84	0.0119048	0	0	0	0	0	0	0	0	0	0.0119048	0	0.0119048	0	0	0	0.0119048	0	0	0	0	0	0	0		0	0
L4440 mig-21xNK2115	134	0.126866	0	0	0	0	0.0597015	0.0373134	0.0597015	0.0298507	0.0820896	0.0597015	0.0149254	0.0149254	0.0970149	0	0	0.0223881	0.00746269	0.00746269	0.00746269	0.0597015	0	0.0373134	0		0.0970149	0
mom-5 RNAi N2	34	0.323529	0	0	0	0	0.264706	0.0294118	0.0588235	0.0294118	0.294118	0.0294118	0.0294118	0	0.294118	0	0	0.0294118	0	0	0	0.264706	0	0.0294118	0		0.294118	0
mom-5 RNAi mig-21	42	0.690476	0	0	0	0	0.619048	0.047619	0.0952381	0.047619	0.619048	0.0714286	0	0.0238095	0.690476	0	0	0.0238095	0	0	0	0.619048	0	0.047619	0		0.690476	0
mom-5 RNAi NK2115	73	0.753425	0	0	0	0	0.726027	0.136986	0.0684932	0	0.739726	0.136986	0.0136986	0	0.739726	0	0	0.0136986	0	0	0	0.726027	0	0.136986	0	0	0.739726	0
mom-5 RNAi mig-21xNK2115	107	0.943925	0	0	0	0	0.906542	0.130841	0.102804	0.00934579	0.915888	0.149533	0	0.0186916	0.943925	0	0	0.0186916	0	0	0	0.915888	0	0.130841	0	0	0.943925	0
unc-5 RNAi N2	62	0.322581	0.177419	0.0645161	0	0.016129	0.0322581	0	0.0322581	0	0.225806	0.0967742	0.016129	0.016129	0.0483871	0.258065	0.016129	0.0322581	0	0	0	0.0322581	0.177419	0.016129	0.0806452		0.0322581	0.241935
unc-5 RNAi mig-21	108	0.657407	0.296296	0.0277778	0.0555556	0.231481	0.12037	0.0277778	0.111111	0	0.5	0.305556	0.0185185	0	0.416667	0.509259	0.287037	0.0185185	0.0462963	0.0277778	0.037037	0.175926	0.351852	0.259259	0.259259		0.12963	0.222222
unc-5 RNAi NK2115	108	0.37037	0.25	0.138889	0	0.037037	0	0	0	0	0.277778	0.194444	0.00925926	0.0185185	0.037037	0.342593	0.037037	0.0277778	0.0185185	0.0185185	0	0	0.25	0.037037	0.175926		0	0.305556
unc-5 RNAi mig-21xNK2115	117	0.735043	0.512821	0.230769	0.025641	0.0512821	0.017094	0.025641	0.017094	0.00854701	0.57265	0.324786	0.025641	0.017094	0.119658	0.675214	0.0769231	0.042735	0	0	0	0.042735	0.529915	0.0769231	0.282051		0.042735	0.598291
sem1
L4440 N2	46	0.0217391	0	0	0	0	0	0	0	0	0	0.0217391	0	0.0217391	0	0	0	0.0217391	0	0	0	0	0	0	0		0	0
L4440 mig-21	53	0.150943	0.0188679	0	0	0	0.0943396	0.0188679	0.0566038	0.0188679	0.113208	0.0377358	0	0	0.113208	0.0188679	0	0	0.0188679	0.0188679	0.0188679	0.0943396	0.0188679	0.0188679	0		0.113208	0.0188679
L4440 NK2115	84	0.0119048	0	0	0	0	0	0	0	0	0	0.0119048	0	0.0119048	0	0	0	0.0119048	0	0	0	0	0	0	0		0	0
L4440 mig-21xNK2115	134	0.126866	0	0	0	0	0.0597015	0.0373134	0.0597015	0.0223881	0.0820896	0.0597015	0.0149254	0.0149254	0.0970149	0	0	0.0223881	0.00746269	0.00746269	0.00746269	0.0597015	0	0.0373134	0		0.0970149	0
mom-5 RNAi N2	34	0.323529	0	0	0	0	0.264706	0.0294118	0.0588235	0.0294118	0.294118	0.0294118	0.0294118	0	0.294118	0	0	0.0294118	0	0	0	0.264706	0	0.0294118	0		0.294118	0
mom-5 RNAi mig-21	42	0.690476	0	0	0	0	0.619048	0.047619	0.0952381	0.047619	0.619048	0.0714286	0	0.0238095	0.690476	0	0	0.0238095	0	0	0	0.619048	0	0.047619	0		0.690476	0
mom-5 RNAi NK2115	73	0.753425	0	0	0	0	0.726027	0.136986	0.0684932	0	0.739726	0.136986	0.0136986	0	0.739726	0	0	0.0136986	0	0	0	0.726027	0	0.136986	0	0	0.739726	0
mom-5 RNAi mig-21xNK2115	107	0.943925	0	0	0	0	0.906542	0.130841	0.102804	0.00934579	0.915888	0.149533	0	0.0186916	0.943925	0	0	0.0186916	0	0	0	0.915888	0	0.130841	0	0	0.943925	0
unc-5 RNAi N2	62	0.322581	0.177419	0.0645161	0	0.016129	0.0322581	0	0.0322581	0	0.225806	0.0967742	0.016129	0.016129	0.0483871	0.258065	0.016129	0.0322581	0	0	0	0.0322581	0.177419	0.016129	0.0806452		0.0322581	0.241935
unc-5 RNAi mig-21	108	0.657407	0.296296	0.0277778	0.0555556	0.231481	0.12037	0.0277778	0.111111	0	0.5	0.305556	0.0185185	0	0.416667	0.509259	0.287037	0.0185185	0.0462963	0.0277778	0.037037	0.175926	0.351852	0.259259	0.259259		0.12963	0.222222
unc-5 RNAi NK2115	108	0.37037	0.25	0.138889	0	0.037037	0	0	0	0	0.277778	0.194444	0.00925926	0.0185185	0.037037	0.342593	0.037037	0.0277778	0.0185185	0.0185185	0	0	0.25	0.037037	0.175926		0	0.305556
unc-5 RNAi mig-21xNK2115	117	0.735043	0.512821	0.230769	0.025641	0.0512821	0.017094	0.025641	0.017094	0.00854701	0.57265	0.324786	0.025641	0.017094	0.119658	0.675214	0.0769231	0.042735	0	0	0	0.042735	0.529915	0.0769231	0.282051		0.042735	0.598291
sem2
L4440 N2	46	2.15015	0	0	0	0	0	0	0	0	0	2.15015	0	2.15015	0	0	0	2.15015	0	0	0	0	0	0	0		0	0
L4440 mig-21	53	4.91742	1.86891	0	0	0	4.01506	1.86891	3.17418	1.86891	4.35222	2.6175	0	0	4.35222	1.86891	0	0	1.86891	1.86891	1.86891	4.01506	1.86891	1.86891	0		4.35222	1.86891
L4440 NK2115	84	1.43656	0	0	0	0	0	0	0	0	0	1.43656	0	1.43656	0	0	0	1.43656	0	0	0	0	0	0	0		0	0
L4440 mig-21xNK2115	134	3.17334	0	0	0	0	2.25907	1.80709	2.25907	1.41057	2.61727	2.25907	1.15611	1.15611	2.82204	0	0	1.41057	0.820587	0.820587	0.820587	2.25907	0	1.80709	0		2.82204	0
mom-5 RNAi N2	34	8.02309	0	0	0	0	7.56611	2.8976	4.03526	2.8976	7.81425	2.8976	2.8976	0	7.81425	0	0	2.8976	0	0	0	7.56611	0	2.8976	0		7.81425	0
mom-5 RNAi mig-21	42	7.1334	0	0	0	0	7.49329	3.28603	4.52947	3.28603	7.49329	3.97392	0	2.35244	7.1334	0	0	2.35244	0	0	0	7.49329	0	3.28603	0		7.1334	0
mom-5 RNAi NK2115	73	6.2212	0	0	0	0	6.43738	4.9628	3.64583	0	6.3333	4.9628	1.67773	0	6.3333	0	0	1.67773	0	0	0	6.43738	0	4.9628	0		6.3333	0
mom-5 RNAi mig-21xNK2115	107	2.58845	0	0	0	0	3.27483	3.79409	3.41692	1.08257	3.12275	4.01221	0	1.52375	2.58845	0	0	1.52375	0	0	0	3.12275	0	3.79409	0		2.58845	0
unc-5 RNAi N2	62	5.9368	4.8517	3.12001	0	1.59984	2.2439	0	2.2439	0	5.31003	3.75476	1.59984	1.59984	2.7252	5.55714	1.59984	2.2439	0	0	0	2.2439	4.8517	1.59984	3.45808		2.2439	5.43885
unc-5 RNAi mig-21	108	4.56662	4.39386	1.58132	2.20414	4.05857	3.13111	1.58132	3.02406	0	4.81125	4.43253	1.29728	0	4.74396	4.81043	4.35302	1.29728	2.02194	1.58132	1.81723	3.66384	4.59521	4.21685	4.21685		3.23216	4.00046
unc-5 RNAi NK2115	108	4.64674	4.16667	3.32776	0	1.81723	0	0	0	0	4.30995	3.80832	0.921629	1.29728	1.81723	4.56662	1.81723	1.58132	1.29728	1.29728	0	0	4.16667	1.81723	3.66384		0	4.43253
unc-5 RNAi mig-21xNK2115	117	4.07992	4.62098	3.89515	1.46128	2.03919	1.19835	1.46128	1.19835	0.85104	4.57345	4.32939	1.46128	1.19835	3.00057	4.32939	2.46351	1.86989	0	0	0	1.86989	4.61422	2.46351	4.16023		1.86989	4.53231

[truncated: 10 more sheets: Sheet K Fig 5 mom-5RNAi unc-5, Sheet L Fig 5 unc-5 RNAi unc-5, Sheet M Fig 5 lin-44RNAi unc-5, Sheet N Fig 6 vab-3 , Sheet O Fig S1 mig-21 RNAi, Sheet P FigS1 mig-21RNAi NK2115, Sheet Q Fig S1 mig-2 ced-10, Sheet R Fig S2, Sheet S Fig S3 ptp-3 mut, Sheet T Fig S3 src-1 unc-5]
